# Supplementary material for: A forward genetic screen reveals novel independent regulators of ULBP1, an activating ligand for natural killer cells
Source: eLife. 2015 Nov 13;4:e08474. doi: 10.7554/eLife.08474 (PMC4629278; doi:10.7554/eLife.08474)
Supplement: Supplementary file 4. — Sequence of ULBP1 promoter m1 construct. Annotated plasmid sequences of the ULBP1 promoter reporter constructs used in Figure 6—figure supplement 2. DOI: http://dx.doi.org/10.7554/eLife.08474.028 [file elife08474s004.zip]

Archive with 1 entries (1 files):
- elife08474s004.txt
